# Supplementary material for: Lipidomic Profiling Reveals Biological Differences between Tumors of Self-Identified African Americans and Non-Hispanic Whites with Cancer
Source: Cancers (Basel). 2023 Apr 11;15(8):2238. doi: 10.3390/cancers15082238 (PMC10136787; doi:10.3390/cancers15082238)
Supplement: Supplementary file 1 [file cancers-15-02238-s001.zip]

Archive with 1 entries (1 files):
- cancers-2235421-supplementary.pdf
